# Supplementary material for: A Mixed Scoping and Narrative Review of Immersive Technologies Applied to Patients for Pain, Anxiety, and Distress in Radiology and Radiotherapy
Source: Diagnostics (Basel). 2025 Aug 27;15(17):2174. doi: 10.3390/diagnostics15172174 (PMC12428699; doi:10.3390/diagnostics15172174)
Supplement: Supplementary file 1 [file diagnostics-15-02174-s001.zip]

Archive with 1 entries (1 files):
- diagnostics-3819189-supplementary.pdf
